# Supplementary material for: The Regulatory Roles of Intrinsically Disordered Linker in VRN1-DNA Phase Separation
Source: Int J Mol Sci. 2022 Apr 21;23(9):4594. doi: 10.3390/ijms23094594 (PMC9106000; doi:10.3390/ijms23094594)
Supplement: Supplementary file 1 [file ijms-23-04594-s001.zip]

Archive with 3 entries (2 files):
- ijms-1665755-supplementary/
- ijms-1665755-supplementary/LASSI_files.zip
- ijms-1665755-supplementary/manuscript-SI-220416.pdf
